# Supplementary material for: RPpocket: An RNA–Protein Intuitive Database with RNA Pocket Topology Resources
Source: Int J Mol Sci. 2022 Jun 21;23(13):6903. doi: 10.3390/ijms23136903 (PMC9266927; doi:10.3390/ijms23136903)
Supplement: Supplementary file 1 [file ijms-23-06903-s001.zip]

Archive with 1 entries (1 files):
- ijms-1762183-supplementary.pdf
